# Supplementary material for: Simultaneous de novo calling and phasing of genetic variants at chromosome-scale using NanoStrand-seq
Source: Cell Discov. 2024 Jul 9;10:74. doi: 10.1038/s41421-024-00694-9 (PMC11231365; doi:10.1038/s41421-024-00694-9)
Supplement: Supplementary file 2 — Supplementary_Tables [file 41421_2024_694_MOESM2_ESM.xlsx]

## Sheet: Table index
List of Tables
Table S1. Primer sequence.
Table S2. Benchmarking of hetSNPs.
Table S3. Comparison of SVs detection used by NanoStrand-seq and Strand-seq.
Table S4. Benchmarking of gene clusters.
Table S5. Validation of hetSVs that are less than 500 bp away from their closest hetSNPs.
Table S6. Validation of hetSVs that are more than 10 kb away from their closest hetSNPs.
Table S7. Benchmarking of the whole chromosome-scale SNPs in C57/DBA genome.

## Sheet: Table S1
Table S1. Primer sequence.
Primer	Sequence
S5	TCGTCGGCAGCGTCAGATGTGTATAAGAGACAG
ME	pCTGTCTCTTATACACATCT
1st barcode primer	ACACTCTTTCCCTACACGACGCTC[Bar1-24]TCGTCGGCAGCGTCAGATGTG
2nd barcode primer	ACACTCTTTCCCTACACGACGCTC[Bar49-64]TCGTCGGCAGCGTCAGATGTG
Amplification primer	ACACTCTTTCCCTACACGACGCTC
Bar1	AATGATACGGCGACCACCGAGATCT
Bar2	AATGATACGGCGACCACCGAGATCT
Bar3	AATGATACGGCGACCACCGAGATCT
Bar4	AATGATACGGCGACCACCGAGATCT
Bar5	AATGATACGGCGACCACCGAGATCT
Bar6	AATGATACGGCGACCACCGAGATCT
Bar7	AATGATACGGCGACCACCGAGATCT
Bar8	AATGATACGGCGACCACCGAGATCT
Bar9	AATGATACGGCGACCACCGAGATCT
Bar10	AATGATACGGCGACCACCGAGATCT
Bar11	AATGATACGGCGACCACCGAGATCT
Bar12	AATGATACGGCGACCACCGAGATCT
Bar13	AATGATACGGCGACCACCGAGATCT
Bar14	AATGATACGGCGACCACCGAGATCT
Bar15	AATGATACGGCGACCACCGAGATCT
Bar16	AATGATACGGCGACCACCGAGATCT
Bar17	AATGATACGGCGACCACCGAGATCT
Bar18	AATGATACGGCGACCACCGAGATCT
Bar19	AATGATACGGCGACCACCGAGATCT
Bar20	AATGATACGGCGACCACCGAGATCT
Bar21	AATGATACGGCGACCACCGAGATCT
Bar22	AATGATACGGCGACCACCGAGATCT
Bar23	AATGATACGGCGACCACCGAGATCT
Bar24	AATGATACGGCGACCACCGAGATCT
Bar49	AATGATACGGCGACCACCGAGATCT
Bar50	AATGATACGGCGACCACCGAGATCT
Bar51	AATGATACGGCGACCACCGAGATCT
Bar52	AATGATACGGCGACCACCGAGATCT
Bar53	AATGATACGGCGACCACCGAGATCT
Bar54	AATGATACGGCGACCACCGAGATCT
Bar55	AATGATACGGCGACCACCGAGATCT
Bar56	AATGATACGGCGACCACCGAGATCT
Bar57	AATGATACGGCGACCACCGAGATCT
Bar58	AATGATACGGCGACCACCGAGATCT
Bar59	AATGATACGGCGACCACCGAGATCT
Bar60	AATGATACGGCGACCACCGAGATCT
Bar61	AATGATACGGCGACCACCGAGATCT
Bar62	AATGATACGGCGACCACCGAGATCT
Bar63	AATGATACGGCGACCACCGAGATCT
Bar64	AATGATACGGCGACCACCGAGATCT

## Sheet: Table S2
Table S2. Benchmarking of hetSNPs.
Benchmark of hetSNP phasing for GM12878 (to GIAB)
Cell number	De novo haplotyping		Phasing known hetSNPs
	Recall of hetSNP	Hamming error rate	Recall of hetSNP	Hamming error rate
50	0.0863307	0.000993565	0.573918	0.0194498
75	0.280002	0.000360641	0.8833	0.00652134
100	0.471322	0.000312651	0.953549	0.0028856
125	0.611847	0.000272526	0.973849	0.0014579
150	0.696851	0.000255439	0.98159	0.00121212
200	0.796728	0.000238861	0.988196	0.000787718
250	0.852674	0.000238133	0.991391	0.0006783
300	0.880819	0.000244386	0.992595	0.000664133
350	0.895276	0.000240982	0.993252	0.000629325
Benchmark of hetSNP phasing for C57/DBA mouse cells (to MGP)
Cell number	De novo haplotyping		Phasing known hetSNPs
	Recall of hetSNP	Hamming error rate	Recall of hetSNP	Hamming error rate
50	0.0520562	0.00695929	0.676359	0.0316789
75	0.163659	0.0023023	0.907023	0.0216679
100	0.30092	0.0011033	0.964765	0.0033948
125	0.432245	0.000491708	0.977527	0.00262285
150	0.535277	0.000346955	0.982355	0.00300097
175	0.601194	0.000151797	0.984681	0.00210257
200	0.656248	7.39629e-05	0.986218	0.00270082

## Sheet: Table S3
Table S3. Comparison of SVs detection used by NanoStrand-seq and Strand-seq.
Cell line	Method	No. of cells	No. of SVs	Type of structural variation
				Complex	Insertion	Deletion	Duplication	Inversion	InvertedDuplication
RPE-WT	Strand-seq	80	54	1	not applicable	6	11	29	7
RPE-C7	Strand-seq	154	53	1	not applicable	4	13	27	8
RPE-BM510	Strand-seq	145	67	0	not applicable	9	22	30	6
TALL-P33	Strand-seq	41	108	1	not applicable	13	52	33	9
TALL-P1	Strand-seq	79	124	0	not applicable	30	43	41	10
HG001	NanoStrand-seq	350	9934	not applicable	4667	5184	not applicable	83	not applicable
RPE-WT: Telomerase immortalized retinal pigment epithelial. RPE-C7: RPE, anchorage-independent growth. RPE-BM510: RPE, CAST protocol. TALL-P33:T cell acute lymphoblastic leukemia. T-ALL relapse of a juvenile patient with Klinefelter syndrome. XXY, trisomies of chromosomes 7, 8 and 9. TALL-P1:T-ALL relapse sample obtained from a juvenile female patient. HG001:Female human B lymphoblastoid-derived …

## Sheet: Table S4
Table S4. Benchmarking of gene clusters.
	Chromsome	Start	End	GIAB	NanoStrand-seq	Calling_Recall	Calling_Precision	Genotyping_Precision	Phasing_Precision	Genes
OR_cluster_0	chr1	450739	686654	0	6	0	0	0	0	ENSG00000235146,OR4F16,OR4F29
OR_cluster_1	chr1	52372828	52404423	2	2	1	1	1	1	ORC1
OR_cluster_2	chr1	158398521	159536007	1463	1370	0.847573	0.905109	0.995161	1	ACKR1,AIM2,CADM3,CADM3-AS1,ENSG00000228560,ENSG00000236656,FCER1A,IFI16,LINC02819,MNDA,OR10J1,OR10J5,OR10K1,OR10K2,OR10T2,OR10X1,OR10Z1,OR6K2,OR6K3,OR6N1,OR6N2,OR6P1,OR6Y1,PYHIN1,SPTA1
OR_cluster_3	chr1	247449117	248682328	2186	2181	0.884263	0.886291	0.997931	1	ENSG00000224521,ENSG00000229255,ENSG00000235749,ENSG00000236817,ENSG00000239395,ENSG00000286015,GCSAML,OR11L1,OR13G1,OR14A16,OR14A2,OR14C36,OR14I1,OR14K1,OR14L1P,OR1C1,OR2AJ1,OR2B11,OR2C3,OR2G2,OR2G3,OR2G6,OR2L13,OR2L2,OR2L3,OR2L5,OR2L8,OR2M2,OR2M3,OR2M4,OR2M5,OR2M7,OR2T1,OR2T10,OR2T11,OR2T12,OR2T2,OR2T27,OR2T29,OR2T3,OR2T33,OR2T34,OR2T35,OR2T5,OR2T6,OR2T8,OR2W3,OR6F1,TRIM58
OR_cluster_4	chr10	45302649	45315608	37	33	0.891892	1	1	1	OR13A1
OR_cluster_5	chr11	4367262	7941708	7766	7077	0.868787	0.95337	0.996295	1	APBB1,ARFIP2,BGLT3,C11orf40,C11orf42,CAVIN3,CCKBR,CNGA4,CYB5R2,DCHS1,DCHS1-AS1,DNHD1,ENSG00000224091,ENSG00000236897,ENSG00000239920,ENSG00000251364,ENSG00000254400,ENSG00000254443,ENSG00000254444,ENSG00000254641,ENSG00000254707,ENSG00000254864,ENSG00000254951,ENSG00000255179,ENSG00000255410,ENSG00000255680,ENSG00000267940,ENSG00000271758,ENSG00000275612,ENSG00000276668,ENSG00000282556,ENSG000002…
OR_cluster_6	chr11	48216809	49982535	2569	3288	0.866096	0.676703	0.997303	1	ENSG00000288177,FOLH1,OR4A47,OR4B1,OR4C12,OR4C13,OR4C3,OR4C5,OR4S1,OR4X1,OR4X2,TRIM49B,TRIM51GP,TRIM64C
OR_cluster_7	chr11	54603068	59713845	6511	7931	0.861004	0.706847	0.996789	1	BTBD18,CLP1,CNTF,CTNND1,DTX4,ENSG00000214797,ENSG00000254602,ENSG00000254662,ENSG00000254732,ENSG00000254804,ENSG00000254979,ENSG00000255139,ENSG00000255146,ENSG00000255240,ENSG00000255299,ENSG00000255301,ENSG00000255523,ENSG00000269570,ENSG00000284732,ENSG00000285895,ENSG00000287264,FAM111A,FAM111A-DT,FAM111B,GLYAT,GLYATL1,GLYATL1B,GLYATL2,LINC02735,LINC02739,LPXN,LRRC55,MPEG1,OR10AG1,OR10Q1,OR1…
OR_cluster_8	chr11	67735599	67784229	190	212	0.842105	0.754717	1	1	OR7E11P
OR_cluster_9	chr11	75081752	75096876	0	0	0	0	0	0	ENSG00000284722,OR2AT4
OR_cluster_10	chr11	123753579	124575764	1307	1117	0.819434	0.958818	0.998133	1	ENSG00000285561,OR10D3,OR10G4,OR10G6,OR10G7,OR10G8,OR10G9,OR4D5,OR6M1,OR6T1,OR6X1,OR8A1,OR8B12,OR8B2,OR8B3,OR8B4,OR8B8,OR8D1,OR8D2,OR8D4,OR8G1,OR8G5,TMEM225,VWA5A
OR_cluster_11	chr12	48202338	48562956	497	472	0.84507	0.889831	0.990476	1	ANP32D,C12orf54,ENSG00000257735,ENSG00000258121,ENSG00000258234,ENSG00000269514,ENSG00000273765,ENSG00000275228,H1-7,OR10AD1,OR5BS1P,ZNF641
OR_cluster_12	chr12	55126405	55821879	918	858	0.866013	0.926573	0.996226	1	BLOC1S1,CD63,CD63-AS1,DNAJC14,ENSG00000257390,ENSG00000257509,ENSG00000258311,ENSG00000258763,ENSG00000258921,GDF11,ITGA7,METTL7B,OR10A7,OR10P1,OR2AP1,OR6C1,OR6C2,OR6C3,OR6C4,OR6C6,OR6C65,OR6C68,OR6C70,OR6C75,OR6C76,OR9K2,ORMDL2,RDH5,SARNP
OR_cluster_13	chr12	121626549	121642040	4	3	0.75	1	1	1	ORAI1
OR_cluster_14	chr14	18601116	22644352	5939	5979	0.876579	0.870714	0.997887	1	ABHD4,ANG,APEX1,ARHGEF40,CCNB1IP1,CHD8,DAD1,EDDM3A,EDDM3B,EGILA,ENSG00000178107,ENSG00000248358,ENSG00000251002,ENSG00000254846,ENSG00000255472,ENSG00000257096,ENSG00000257310,ENSG00000257395,ENSG00000257891,ENSG00000258265,ENSG00000258314,ENSG00000258364,ENSG00000258459,ENSG00000258471,ENSG00000258515,ENSG00000258573,ENSG00000258604,ENSG00000258642,ENSG00000258768,ENSG00000258772,ENSG00000258810…
OR_cluster_15	chr15	21637908	22095472	0	35	0	0	0	0	ENSG00000281113,ENSG00000284500,ENSG00000285472,LINC02203,OR4M2,OR4M2B,OR4N4,OR4N4C,POTEB
OR_cluster_16	chr15	101803508	101820197	17	10	0.588235	1	1	1	OR4F15,OR4F6
OR_cluster_17	chr16	3204246	3357306	184	173	0.902174	0.959538	0.993976	1	ENSG00000262668,ENSG00000262899,LINC00921,MEFV,OR1F1,OR2C1,TIGD7,ZNF200,ZNF263,ZNF75A
OR_cluster_18	chr16	30949067	30954938	3	2	0.666667	1	1	0	ENSG00000261487,ORAI3
OR_cluster_19	chr16	46689658	46698394	6	8	0.833333	0.625	1	1	ORC6
OR_cluster_20	chr17	3062668	3433841	621	567	0.819646	0.897707	0.998035	1	ENSG00000261848,OR1A1,OR1A2,OR1D2,OR1D5,OR1E1,OR1E2,OR1G1,OR1R1P,OR3A1,OR3A2
OR_cluster_21	chr17	39921040	39927601	4	2	0.5	1	1	1	ORMDL3
OR_cluster_22	chr17	58148448	58171116	14	12	0.857143	1	1	1	OR4D1,OR4D2
OR_cluster_23	chr19	107103	113156	0	0	0	0	0	0	OR4F17
OR_cluster_24	chr19	8721633	9252625	723	818	0.828492	0.732274	0.998331	1	ENSG00000269300,ENSG00000269400,MBD3L1,MUC16,OR1M1,OR2Z1,OR7D2,OR7D4,OR7E24,OR7G1,OR7G3,ZNF317,ZNF558
OR_cluster_25	chr19	14789259	15949958	2110	2055	0.84218	0.86472	0.998312	1	AKAP8,AKAP8L,BRD4,CASP14,CCDC105,CYP4F11,CYP4F12,CYP4F2,CYP4F22,CYP4F3,CYP4F8,ENSG00000266951,ENSG00000268189,ENSG00000268673,ENSG00000269635,ENSG00000273218,EPHX3,ILVBL,ILVBL-AS1,LINC01764,NOTCH3,OR10H1,OR10H2,OR10H3,OR10H4,OR10H5,OR1I1,OR7A10,OR7A17,OR7A5,OR7C1,OR7C2,PGLYRP2,RASAL3,SLC1A6,SYDE1,UCA1,WIZ
OR_cluster_26	chr2	147930396	148021604	88	76	0.863636	1	0.986842	1	ACVR2A,MBD5,ORC4
OR_cluster_27	chr2	189770266	189784339	27	25	0.925926	1	1	1	ORMDL1
OR_cluster_28	chr2	200908976	200963660	19	18	0.947368	1	0.944444	1	ENSG00000183308,ORC2
OR_cluster_29	chr2	240045076	240047027	0	0	0	0	0	0	OR6B3
OR_cluster_30	chr3	98087172	98498631	350	308	0.86	0.977273	0.996678	1	ENSG00000249225,ENSG00000251088,OR5AC2,OR5H1,OR5H14,OR5H15,OR5H6,OR5K1,OR5K2,OR5K3,OR5K4
OR_cluster_31	chr5	180739122	181368262	376	371	0.845745	0.857143	0.996855	0.995	BTNL3,BTNL8,BTNL9,CTC-338M12.4,ENSG00000238035,ENSG00000247049,ENSG00000248103,ENSG00000248514,ENSG00000250222,ENSG00000286128,ENSG00000286310,ENSG00000286644,HEIH,LINC00847,LINC01962,MGAT1,OR2V1,OR2V2,OR2Y1,OR4F3,RACK1,SEPTIN14P5,TRIM41,TRIM52,TRIM52-AS1,TRIM7,TRIM7-AS1,ZFP62
OR_cluster_32	chr6	27911184	29590500	2047	1747	0.843185	0.987979	0.991309	1	ENSG00000225173,ENSG00000227206,ENSG00000244349,ENSG00000261839,ENSG00000272009,ENSG00000276302,ENSG00000277661,ENSG00000284656,ENSG00000286819,ENSG00000287279,ENSG00000287804,GPX5,GPX6,HCG14,HCG15,LINC00533,LINC01015,LINC01556,LINC01623,LINC02829,MAS1L,NKAPL,OR10C1,OR11A1,OR12D2,OR12D3,OR14J1,OR2B2,OR2B3,OR2B6,OR2H1,OR2H2,OR2I1P,OR2J1,OR2J2,OR2J3,OR2W1,OR5V1,PGBD1,TRIM27,UBD,ZBED9,ZBED9-AS1,ZKSC…
OR_cluster_33	chr6	87590134	87667451	57	44	0.701754	0.909091	1	1	ORC3
OR_cluster_34	chr6	131699643	131701401	4	4	1	1	1	1	ENPP3,OR2A4
OR_cluster_35	chr7	99876061	99877033	1	1	1	1	1	1	OR2AE1
OR_cluster_36	chr7	102433575	104208013	1812	1760	0.844371	0.869318	0.995425	1	ALKBH4,ARMC10,DNAJC2,ENSG00000205236,ENSG00000234715,ENSG00000236226,ENSG00000239480,ENSG00000267645,ENSG00000270249,ENSG00000279168,ENSG00000286830,FAM185A,FBXL13,LRRC17,LRWD1,NAPEPLD,ORAI2,ORC5,PMPCB,POLR2J,POLR2J2,POLR2J3,POLR2J3,PSMC2,RASA4,RASA4B,RELN,SLC26A5,SPDYE2,SPDYE2B,UPK3BL1,UPK3BL2
OR_cluster_37	chr7	141916398	144355520	2410	2648	0.814108	0.740937	0.994393	1	ARHGEF35,ARHGEF35-AS1,ARHGEF5,CASP2,CLCN1,CLEC5A,CTAGE15,CTAGE4,CTAGE6,CTAGE8,ENSG00000224970,ENSG00000232533,ENSG00000241881,ENSG00000268170,ENSG00000284644,ENSG00000286569,ENSG00000286831,EPHA1,EPHA1-AS1,EPHB6,FAM131B,FAM131B-AS1,GSTK1,KEL,LLCFC1,MGAM,MGAM2,MTRNR2L6,OR2A1,OR2A1-AS1,OR2A12,OR2A14,OR2A2,OR2A25,OR2A42,OR2A5,OR2A7,OR2F1,OR2F2,OR6B1,OR6V1,OR9A2,OR9A4,PIP,PRSS1,PRSS2,PRSS58,TAS2R38,T…
OR_cluster_38	chr8	166085	167024	0	0	0	0	0	0	OR4F21
OR_cluster_39	chr9	35869462	35958154	107	107	0.850467	0.850467	1	1	ENSG00000287986,HRCT1,OR13J1,OR2S2,SPAAR
OR_cluster_40	chr9	104504262	104618204	256	257	0.9375	0.933852	0.995833	1	ENSG00000283001,OR13C2,OR13C3,OR13C4,OR13C5,OR13C8,OR13C9,OR13F1
OR_cluster_41	chr9	111327228	111330224	3	3	1	1	1	1	OR2K2
OR_cluster_42	chr9	114323097	114333251	14	10	0.642857	0.9	1	0	ORM1,ORM2
OR_cluster_43	chr9	122476957	122801073	284	250	0.848592	0.964	0.995851	1	ENSG00000234156,OR1B1,OR1J1,OR1J2,OR1J4,OR1K1,OR1L1,OR1L3,OR1L4,OR1L6,OR1L8,OR1N1,OR1N2,OR1Q1,OR5C1
TRA	chr14	21621904	22552132	2037	1883	0.881198	0.953266	0.998329	1	ENSG00000248358,ENSG00000251002,ENSG00000259042,OR10G2,OR4E1,OR4E2,TRAC,TRAJ1,TRAJ10,TRAJ11,TRAJ12,TRAJ13,TRAJ14,TRAJ16,TRAJ17,TRAJ18,TRAJ19,TRAJ2,TRAJ20,TRAJ21,TRAJ22,TRAJ23,TRAJ24,TRAJ25,TRAJ26,TRAJ27,TRAJ28,TRAJ29,TRAJ3,TRAJ30,TRAJ31,TRAJ32,TRAJ33,TRAJ34,TRAJ35,TRAJ36,TRAJ37,TRAJ38,TRAJ39,TRAJ4,TRAJ40,TRAJ41,TRAJ42,TRAJ43,TRAJ44,TRAJ45,TRAJ46,TRAJ47,TRAJ48,TRAJ49,TRAJ5,TRAJ50,TRAJ51,TRAJ52,TRA…
TRB	chr7	142299011	142813287	739	1148	0.844384	0.543554	0.996795	1	ENSG00000286831,MTRNR2L6,PRSS1,PRSS2,TRBC1,TRBC2,TRBD1,TRBJ1-1,TRBJ1-2,TRBJ1-3,TRBJ1-4,TRBJ1-5,TRBJ1-6,TRBJ2-1,TRBJ2-2,TRBJ2-2P,TRBJ2-3,TRBJ2-4,TRBJ2-5,TRBJ2-6,TRBJ2-7,TRBV1,TRBV10-1,TRBV10-2,TRBV10-3,TRBV11-1,TRBV11-2,TRBV11-3,TRBV12-1,TRBV12-2,TRBV12-3,TRBV12-4,TRBV12-5,TRBV13,TRBV14,TRBV15,TRBV16,TRBV17,TRBV18,TRBV19,TRBV2,TRBV20-1,TRBV21-1,TRBV22-1,TRBV23-1,TRBV24-1,TRBV25-1,TRBV26,TRBV27,TRB…
MHC	chr6	28510120	33480577	23092	22228	0.847047	0.879971	0.992434	1	ABCF1,ABHD16A,AGER,AGPAT1,AIF1,APOM,ATAT1,ATF6B,ATP6V1G2,ATP6V1G2-DDX39B,B3GALT4,BAG6,BRD2,BTNL2,C2,C2-AS1,C4A,C4A-AS1,C4B,C4B-AS1,C6orf136,C6orf15,C6orf47,C6orf47-AS1,CCHCR1,CDSN,CFB,CLIC1,COL11A2,CSNK2B,CUTA,CYP21A2,DAXX,DDAH2,DDR1,DDR1-DT,DDX39B,DDX39B-AS1,DHX16,DXO,EGFL8,EHMT2,EHMT2-AS1,ENSG00000204422,ENSG00000223837,ENSG00000225173,ENSG00000227206,ENSG00000232080,ENSG00000244255,ENSG0000024…

## Sheet: Table S5
Table S5. Validation of hetSVs that are less than 500 bp away from their closest hetSNPs (refer to Supplementary Fig. S18b-c).
	Type	Chromosome	Start	End	Forward primer	Reverse primer	Paternal length	Maternal length	haplotype-specific SV Length
SINE/Alu-1	INS	chr1	28395818	28395819	ATTGCCCTTCCTGTGCTCTG	TCCCTGGAAATCTGGAAGTGT	875	1184	309
SINE/Alu-2	DEL	chr1	44951950	44952262	GGGGATCCTTCACACTGTCC	GATCTGGTGCACGAGTGGAT	1224	912	312
SINE/Alu-3	DEL	chr1	78935823	78936145	AGTGACTTTGCTGTATAAGGAGT	TTGGCATTCTGCTGTGCAAC	965	1287	322
SINE/Alu-4	DEL	chr1	85940109	85940436	TGGTTTCTGGGGATTGGCTC	TGCAGGGAGTACAGCACAAG	1134	1461	327
SINE/Alu-5	DEL	chr1	89010224	89012940	CTCCAAGCTGGCCAATCAGA	GTCCAAATGCTGGCGAACTG	4037	1321	2716
SINE/Alu-6	DEL	chr1	184967907	184968228	TGATGTGGCCCTCTTACAGC	GTGGGGATGGAGGAAACAGG	828	507	321
SINE/Alu-7	INS	chr10	26672156	26672157	CAACAATGCCTGTCCCGAGTA	CATGCTACACAGTGCCCATC	594	405	189
SINE/Alu-8	DEL	chr10	29453314	29454037	AGAGGAAGGCTTCTTTGGGC	CTGCCCTGCTATTAGAATTCCC	2038	1315	723
SINE/Alu-9	DEL	chr10	52067909	52068226	CCAGAACTCAGCCTCATGACT	AGGTGGCTACTGGGAGCTTA	885	568	317
SINE/Alu-10	DEL	chr10	106128281	106128423	AAGCAGATGCAGTAGAGGCG	TGACGCCAGCTCATTCTCTC	966	1108	142
SINE/Alu-11	DEL	chr11	29726722	29727058	TCACTGGGGAAGCAATGTCC	ATTGAGCATCCTTCTGCCCA	918	1254	336
SINE/Alu-12	DEL	chr11	90199347	90199685	TGAAGAAGGCAAGCCATCCA	TCTGAGGCTGTTTTCCCCTAA	1835	1497	338
SINE/Alu-13	DEL	chr11	119848799	119849086	ATTTGGTTTCTGCGTGGTGC	TTCCTCACTGCGCCCTAAAG	784	1071	287
SINE/Alu-14	DEL	chr12	29890826	29891008	CAAGAGGACACACTCCAGCC	TGAGGTTGAAAGCTCATGGGG	997	1179	182
SINE/Alu-15	DEL	chr12	127553435	127553752	TGGGTTACTTTCTGGGTGGC	CACTTGCCTGCTTGACCTTC	851	1168	317
SINE/Alu-16	DEL	chr13	24136816	24137129	GAGATAGGCCCCAGCACAAG	TCTCCAGGCAACTGACCAGA	992	1305	313
SINE/Alu-17	DEL	chr13	31440562	31440691	GCACACTAGGCGCAAAAGAG	TCTCCCTTCTGTGTGTCCCA	991	862	129
SINE/Alu-18	INS	chr8	93654291	93654292	CTAAAGGGCAGCCAGTGACA	GGAATGATGCCCACAATGGC	1853	1191	662
LINE-1	DEL	chr1	79648491	79648807	GGCACCAGGAACTGGTTTCA	GGCTAGTGGCCAGTCAGTTT	1669	1351	318
LINE-2	DEL	chr1	89010224	89012940	CTCCAAGCTGGCCAATCAGA	GTCCAAATGCTGGCGAACTG	4037	1321	2716
LINE-3	DEL	chr10	15490467	15490776	CCCCCAAACTGGTAGTCCATT	TGTTCAGGTCACCAGCATCC	1044	735	309
LINE-4	DEL	chr10	29423220	29423795	GGTCAGAGTCCTTGGTGGTG	GTCAACCAGGGAAGCAGTGA	1853	1278	575
LINE-5	DEL	chr10	57103786	57104104	GACTGGGTAGGCAATGAGGT	AAGCAACTGAGGAAGGTGGC	1415	1097	318
LINE-6	DEL	chr10	126056614	126057413	CCAGCTGCTCATGGAGTCAA	GGAGGCAAAAGCAAGTGTGG	1661	2460	799
LINE-7	INS	chr11	33603236	33603237	GCTCTTTATGGGGCATCTGGA	TCCACCTCTGAGCTTTCCCT	1804	2141	337
LINE-8	INS	chr12	4661708	4661709	ACCTGCAGAAACCCAAACCA	TGCTCAACTCCAACGACCTC	1622	1311	311
LINE-9	INS	chr12	5660426	5660427	GCCTCAGTCTAGGAGGGGAA	TGGGCCACGCAATTGACTAT	1831	1531	300
LINE-10	DEL	chr12	29890826	29891008	CAAGAGGACACACTCCAGCC	TGAGGTTGAAAGCTCATGGGG	997	1179	182
LINE-11	DEL	chr12	41844253	41845077	CAGGCTTGAATGTTTTACTATCCCA	CTGAGAGAAGACAGATATGCCCA	2430	1606	824
LINE-12	INS	chr13	50337941	50337942	AACGCTGAGCTATGTGGGAC	GGGATGTGGGACTGACAAGG	1059	1349	290
LINE-13	INS	chr13	78077543	78077544	TGGCTTGGCCATTGTATAGC	AAAATTCTGCACTCTGCGCC	1364	1051	313
SINE/MIR-1	INS	chr1	58739632	58739633	TGTCTAGGCTGCGAGGAAAC	TGGCAGACACAGACACAGAG	1516	1212	304
SINE/MIR-2	INS	chr13	52859641	52859642	TTGCAGGGCAATCTTTGCAG	CCTTTCAGCAGCTACCCCAA	1132	798	334
SINE/MIR-3	DEL	chr20	8433392	8433808	ACCAGCCAAACAAGGAGGAG	CCAGAAGGAAGTGCAGACACA	1024	1440	416
SINE/MIR-4	DEL	chr21	25452824	25453088	CTCCACCCTGTGACTGAAGC	TGTGACCCAGGGTGAATGTG	701	965	264
SINE/MIR-5	DEL	chr22	32899775	32900092	CAGGGAATGAGGGGTTGGTC	AGTGACCCGGATGTAAGGGA	858	541	317
SINE/MIR-6	DEL	chr3	156374384	156375870	GAGCCAAATGGCCAGGGTTA	GTTGCTCTCACACTGCCTCT	812	2298	1486
SINE/MIR-7	DEL	chr5	113142130	113142668	ACGTCTAAGTGCCTTCCAGC	GTGGAGGTTGTGGTCCTCAG	830	1368	538
SINE/MIR-8	DEL	chr6	64475263	64475577	TGCTAACCTGAGAGGCTTTGG	ATGCACAGATGGCAGTGAGG	1423	1109	314
SINE/MIR-9	DEL	chr8	85043424	85043757	GAATAGCCTCACCTGTCCCG	CAGCATGGCATCTTCAGGGA	1225	892	333
SINE/MIR-10	INS	chr9	32883291	32883292	AGAGGCAAAGAAGTCCCAGC	TACTCCCTGTACCCAGCTCC	1020	698	322
SINE/MIR-11	DEL	chrX	101836459	101836545	CTGCACCATTTCCTGTGCTC	AGTGCTATGTTGTGGGTGGG	667	581	86
LTR-1	DEL	chr10	57103786	57104104	CCCAAACAAGCTCCTTACCCA	CTGTAGAGCCCTGGGCAAAT	1495	1177	318
LTR-2	INS	chr11	13791470	13791471	GCAATGTGGAGTGGGGTGTA	GGGTCAAGGAGATTTGCCCA	1788	1453	335
LTR-3	DEL	chr14	30517301	30517534	GCAATTGTGCATCAGGTGGG	ACACATGCCATGAAAACTGGC	1767	1534	233
LTR-4	DEL	chr15	37864173	37864238	TTCCTACCTGGCCCCTACTT	ACCATGTGAACAAGGAGAAGGA	1026	961	65
LTR-5	DEL	chr17	14286593	14288237	AGCTAGGGAGCGAGTATGGA	TTGCCTCCCCTTCCATTCAG	1252	2896	1644
LTR-6	INS	chr18	29576390	29576391	ACCAGCCACTGAAAAGGAGG	AGGAGTGCATCTGGTTGGTG	1831	1510	321
LTR-7	INS	chr19	53391193	53391194	AAGTCAGGGCCCAGAGTAGT	GCAAACTTTCGAAATCAGTGTCC	980	1330	350
LTR-8	INS	chr2	105969162	105969163	GCACGGGTGACTTTGCTAAC	AGATGGAGCTGTTGTCCTGC	1582	1906	324
LTR-9	DEL	chr21	23456626	23456945	AGTGCTGGTACCAAGATGCC	TTTTCCTTGCGTGCCCTGAA	1614	1295	319
LTR-10	DEL	chr3	24049295	24049551	ACCATGGGAAAAACCTGGCT	TTCCATCAGCTGCCCAACAT	1051	795	256
LTR-11	INS	chr3	46509300	46509301	CCCTTCTTACGGGCTGAGAC	ACGCTGGGAAGGGAAGTCTA	1426	1597	171
Simple_repeat-1	DEL	chr1	53709352	53709406	CAGGAAGTTCTCCCTGGCTG	GGGACTCCCATGTCCCTTTG	1210	1156	54
Simple_repeat-2	DEL	chr10	29423220	29423795	CAAAACGTTGCTCCCCCTTG	TCAACCAGGGAAGCAGTGAC	1819	1244	575
Simple_repeat-3	INS	chr12	82997352	82997353	AGGGTGTCTGTCTTCCCCTT	GCTCAGGTGTTCTGTCACCA	1091	1322	231
Simple_repeat-4	DEL	chr13	88601201	88601527	TCTGCATCCATCACAGACCC	AGCTCAACATGCCCTGCAAT	932	1258	326
Simple_repeat-5	DEL	chr14	64893671	64896824	ATCTCCTGGGTGGAAGTTGC	AGTGAATGCAGCCTGAGGAC	1243	4396	3153
Simple_repeat-6	DEL	chr16	19219108	19219459	ACACTGACTGAGTGATGCCG	GTTCAGCCCCTTTTGCACTG	894	1245	351
Simple_repeat-7	INS	chr16	78723609	78723610	ATCATCCCGTCAACTGCTGG	GGAGTGAACCCAGAGAGCAC	610	691	81
Simple_repeat-8	DEL	chr16	86603530	86603698	GCAGGAGGCAGTGAGAAAGT	CCTCCAGCAAGGACTCATGG	1321	1489	168

## Sheet: Table S6
Table S6. Validation of hetSVs that are more than 10 kb away from their closest hetSNPs (refer to Supplementary Fig.S20).
Table 5. Validation of hetSVs that are more than 10 kb away from their closest hetSNPs (refer to Supplementary Fig.S21).	Chr	SV_Start	SV_End	SV_Length	SV_Genotype	SNP	SNP_Genotype	Distance from closest hetSNP to hetSV(bp)	Forward Primer	Reverse Primer	Amplicon_Length(bp)
1	chr1	188863707	188863708	320	0|1	188889328	A|G	25620	ACACTATGCCCCAGAGAATGTTCTT	GCTTACCCTGGTCTCTTTTGGTTTC	28004
2	chr3	33781186	33781319	132	0|1	33765204	C|T	15981	GGATCAGCAGGCTGTCACTTCTTGTTTC	GTCAACCGCTGTCCTTACCATGTTTCTG	18863
3	chr4	81753714	81754311	596	0|1	81739910	C|G	13803	CTCAGGGACGACATCAGTGCAGTTGAGT	TCCAGCACAGAGGGAAGAGAGTAGGAGG	16856
4	chr5	152515429	152515532	102	0|1	152494430	T|A	20998	AAGAATAGGACTAGGGGAATGGTGC	GCTCACATTGACCACATTTCAGACA	23927
5	chr8	82160390	82160502	111	1|0	82183794	G|T	23292	ATGGGTCTATCTGTGGTTTGGGAAA	CAATTCCCCAATGGTAAGCACTGTT	25763
6	chr10	49127172	49127232	59	0|1	49141670	A|G	14438	TTCTCTTCTTCTCCATCCGTGTCAG	TCCAAACTCCCTAACAATGGTGCTA	18269
7	chr12	268329	275661	7331	1|0	287705	C|T	12044	TGTCACTGAAAACTGTGAAGCGTTT	TGGCCTTTTCCTTTACCCATTCCTA	22519
8	chr12	49436509	49436591	81	0|1	49453786	G|A	17195	TAGGCCCTCTTCTGTTGTGATTTGA	GTGGTCATATGAACTGAAGCGGATG	19780
9	chr14	83887906	83887907	122	1|0	83877664	G|A	10241	GTCCCAAGCTCATTTTCTTCCTCAC	TCAGTTCTACTCCACTGGGTAAAGC	13284

## Sheet: Table S7
Table S7. Benchmarking of the whole chromosome-scale SNPs in C57/DBA genome.
calling
	total
NanoStrand-seq	3658942
MGP(standard)	5141889
precision of discovery=0.922221
recall of discovery=0.656248
genotyping
Genotype 1	Genotype 2	Count
HOM	HOM	4213
HOM	HOM.2	0
HOM	HET	26
HET	HOM	85800
HET	HET	3374356
HET	HET.2	1047
genotyping accurancy=0.974931
phasing
Chromosome	Total	Identical	Hamming error rate
chr1	339802	339784	5.2972e-05
chr2	270495	270488	2.58785e-05
chr3	211829	211826	1.41624e-05
chr4	188668	188663	2.65016e-05
chr5	165977	165975	1.20499e-05
chr6	179316	179315	5.57675e-06
chr7	256489	256484	1.9494e-05
chr8	213273	213265	3.75106e-05
chr9	149244	149241	2.01013e-05
chr10	109513	109511	1.82627e-05
chr11	196349	196347	1.01859e-05
chr12	173909	173907	1.15003e-05
chr13	129749	129748	7.70719e-06
chr14	276312	276137	0.000633342
chr15	105102	105101	9.51457e-06
chr16	89713	89712	1.11467e-05
chr17	141656	141650	4.23561e-05
chr18	71715	71708	9.76086e-05
chr19	97441	97441	0
global	3366552	3366303	7.39629e-05
